# Supplementary material for: Abscisic Acid Induces Triacylglycerol Accumulation and Lipid Remodelling in Chloroplast‐Containing Green Tissues of Lemna minor
Source: Plant Cell Environ. 2026 Jan 20;49(5):2464–79. doi: 10.1111/pce.70386 (PMC13107237; doi:10.1111/pce.70386)
Supplement: Supplementary file 2 — Supporting Information Table Kim‐et‐al. Table S1: Primers used in this study. Table S2: Putative lipid related and ABA responsive genes in L. minor. Table S3: The gene ID of DGAT and fatty acid desaturase genes used in this study. Table S4: TargetP 2.0 subcellular localization prediction for fatty acid desaturases in L. minor. Table S5: Statistics for genome assessment using BUSCO (liliopsida). [file PCE-49-2464-s002.xlsx]

## Sheet: Table S1
Table S1. Primers used in this study.
Primer sequences used in this study are listed.
qRT-PCR
Gene name	Forward	Reverse
UBC	CCTCTCAATTGCGATTCAGGC	CGAATGCTTCTCACCACGGA
DGAT1	GACTGGCCGCTTCTTATGTG	ACCAAACGATGCATCCGATG
DGAT2	ACCATGACTCAGAGGTTGCA	GATGCTGGAAAGGAATGGGC
DGAT3	GCAAGCTCCTAGTGTTCGAA	TTTGGGAAGAGATCGGCAAC
FAD3	CCGCAGATTCCCCATTACAA	AGATGGATAGGAAGAGGCCC
FAD7/8	ACAGCTGGATTGTATGGCCT	GGCTCCGGTAGATCTTCTCC
ABI5	GGTCTGGAGGGATTATGGGG	TCATTCGTCTCTGCCTCCTC
NCED3	GGTCCACAACGAGAAGAGC	TAAGTCCCGTGAAACCCGTA

## Sheet: Table S2
Table S2. Putative lipid-related and ABA-responsive genes in L. minor.
Number	Gene symbol	Gene locus		Description
		A. thaliana	L. minor
1	DGAT1	AT2G19450	Lm_g19259	Diacylglycerol acyltransferase1
2	DGAT2	AT3G51520	Lm_g19965	Diacylglycerol acyltransferase2
3	DGAT3	AT1G48300	Lm_g10501.t1	Diacylglycerol acyltransferase3
4	FAD3	AT2G29980	Lm_g9347	fatty acid desaturase
5	FAD7	AT3G11170	Lm_g9348
6	FAD8	AT5G05580
7	ABI5	AT2G36270	Lm_g1371	Abscisic acid insensitive 5
8	NCED3	AT3G14440	Lm_g398	Nine-cis-epoxycarotenoid dioxygenase 3

## Sheet: Table S3
Table S4. The gene ID of DGAT and fatty acid desaturase genes used in this study.
Species	Gene locus	Gene symbol
Arabidopsis thaliana	AT2G19450	AtDGAT1
	AT3G51520	AtDGAT2
	AT1G48300	AtDGAT3
	AT2G29980	AtFAD3
	AT3G11170	AtFAD7
	AT5G05580	AtFAD8
Oryza sativa	LOC_Os05g10810	OsDGAT1
	LOC_Os06g36800	OsDGAT1.2
	LOC_Os02g48350	OsDGAT
	LOC_Os06g22080	OsDGAT2
	LOC_Os07g49310	OsFAD8
	LOC_Os11g01340	OsFAD3.2
	LOC_Os12g01370	OsFAD3.1
Marchantia polymorpha	Mapoly0012s0121	MpDGAT1
	Mapoly0022s0098	MpDAG
	Mapoly0058s0050	MpFAD8

## Sheet: Table S4
Table S4. TargetP 2.0 subcellular localization prediction for fatty acid desaturases in L. minor.
			Likelihood scores
Protein ID	Predicted localization	Prediction Probability	Other	Signal Peptide	Mitochondrial transfer peptide	Chloroplast transfer peptide	Thylakoid transfer peptide
LmFAD3	Other	N.A.	1	0	0	0	0
LmFAD7/8	Chloroplast transfer peptide	0.2869	0.22	0.0011	0.0973	0.6766	0.0013

## Sheet: Table S5
Table S5. Statistics for genome assessment using BUSCO (liliopsida)
	BUSCO
Complete	2,549 (78.8 %)
Complete and single-copy	1,911 (59.1 %)
Complete and duplicated	638 (19.7 %)
Fragmented	401 (12.4 %)
Missing	286 (8.8 %)
